# Supplementary material for: Zebrafish CCNF and FUS Mediate Stress-Specific Motor Responses
Source: Cells. 2024 Feb 21;13(5):372. doi: 10.3390/cells13050372 (PMC10930717; doi:10.3390/cells13050372)
Supplement: Supplementary file 1 [file cells-13-00372-s001.zip]

Archive with 1 entries (1 files):
- cells-2822235-supplementary.pdf
